# Supplementary material for: Decoding Non-Coding RNA Regulators in DITRA: From Genomic Insights to Potential Biomarkers and Therapeutic Targets
Source: Genes (Basel). 2025 Jun 27;16(7):753. doi: 10.3390/genes16070753 (PMC12295128; doi:10.3390/genes16070753)
Supplement: Supplementary file 1 [file genes-16-00753-s001.zip]

Archive with 8 entries (8 files):
- Supplementary-Data-1.cys
- Supplementary-TableS1.pdf
- Supplementary-TableS2.pdf
- Supplementary-TableS3.pdf
- Supplementary-TableS4.pdf
- Supplementary-TableS5.pdf
- Supplementary-TableS6.pdf
- Supplementary-TableS7.pdf
